# Supplementary material for: In Vitro Assessment of the Bioaccessibility and Hypoglycemic Properties of Essential Amino Acids Blend: Implication for Diabetes Management
Source: Nutrients. 2025 Aug 11;17(16):2606. doi: 10.3390/nu17162606 (PMC12389530; doi:10.3390/nu17162606)
Supplement: Supplementary file 1 [file nutrients-17-02606-s001.zip]

Archive with 1 entries (1 files):
- nutrients-3762886-supplementary.pdf
